# Supplementary material for: Food sensing controls C. elegans reproductive behavior by neuromodulatory disinhibition
Source: Sci Adv. 2025 Apr 16;11(16):eadu5829. doi: 10.1126/sciadv.adu5829 (PMC12002139; doi:10.1126/sciadv.adu5829)
Supplement: Supplementary file 2 — Tables S1 to S4 [file sciadv.adu5829_tables_s1_to_s4.zip]

Archive with 4 entries (4 files):
- adu5829_table_s1.xlsx
- adu5829_table_s2.xlsx
- adu5829_table_s3.xlsx
- adu5829_table_s4.xlsx
