# Supplementary material for: Food sensing controls C. elegans reproductive behavior by neuromodulatory disinhibition
Source: Sci Adv. 2025 Apr 16;11(16):eadu5829. doi: 10.1126/sciadv.adu5829 (PMC12002139; doi:10.1126/sciadv.adu5829)
Supplement: Supplementary file 2 — Tables S1 to S4 [file sciadv.adu5829_tables_s1_to_s4.zip › adu5829_table_s1.xlsx]

## Sheet: Star method
Table 1
REAGENT or RESOURCE	Source or reference	Identifiers
Bacterial and virus strains
Escherichia coli	Caenorhabditis Genetics Center	OP50
Experimental models: Organisms/strains
Caenorhabditis elegans: Wild-type Bristol strain	Caenorhabditis Genetics Center	N2
Caenorhabditis elegans: egl-6(n592) X	Ringstad and Horvitz, 2008 PMID: 18806786	MT1222
Caenorhabditis elegans: egl-6(n592) twk-17(n5210) X	This study	MT18623
Caenorhabditis elegans: wzEx489[egl-6p::GCaMP6f]	This study	FQ1834
Caenorhabditis elegans: egl-6(n592) X; wzEx489[egl-6p::GCaMP6f]	This study	FQ1813
Caenorhabditis elegans: egl-6(n592) twk-17(n5210) X; wzEx489[egl-6p::GCaMP6f]	This study	FQ1799
Caenorhabditis elegans: twk-17(n5210) X	This study	FQ2651
Caenorhabditis elegans: egl-6(n592) twk-17(wz206[STOP-IN] n5210) X	This study	FQ2605
Caenorhabditis elegans: twk-17(wz207 [STOP-IN]) X	This study	FQ2606
Caenorhabditis elegans: goa-1(n1134) I	Caenorhabditis Genetics Center	MT2426
Caenorhabditis elegans: egl-6(n4536) X	Ringstad and Horvitz, 2008 PMID: 18806786	MT14665
Caenorhabditis elegans: twk-17(wz212 [twk-17::HA]) X	This study	FQ2652
Caenorhabditis elegans: twk-17(wz213[twk-17::SL2::GFP]) X	This study	FQ2653
Caenorhabditis elegans: wzEx673[flp-1p::twk-1(gf)]	This study	FQ2942
Caenorhabditis elegans: wzEx665[flp-1p::HisCl]	This study	FQ2743
Caenorhabditis elegans: wzEx742[dat-1p::tdTomato::rab-3, flp-1p::GFP]	This study	FQ2937
Caenorhabditis elegans: lite-1(ce314) X	Caenorhabditis Genetics Center	KG1180
Caenorhabditis elegans: lite-1(ce314) X; zxIs17[flp-1p::YFP::ChR2]	This study	FQ2745
Caenorhabditis elegans: lite-1(ce314) X; wzEx756 [flp-1p::GCaMP6::SL2::mCherry]	This study	FQ2998
Caenorhabditis elegans: lite-1(ce314) X; flvEx133[dat-1p::GtACR2::t2a::GFP]	This study	FQ2940
Caenorhabditis elegans: lite-1(ce314) X; flvEx133[dat-1p::GtACR2::t2a::GFP]; wzEx673[flp-1p::twk-1(G401V)]	This study	FQ2943
Caenorhabditis elegans: lite-1(ce314) X; flvEx74[dat-1p::CoChR]	This study	FQ2941
Caenorhabditis elegans: lite-1(wz245) dop-3(vs106) X; flvEx74[dat-1p::CoChR]	This study	FQ3032
Caenorhabditis elegans: lite-(wz245) dop-3(vs106) X; wzEx762[flp-1p::dop-3::SL2::GFP]; flvEx74[dat-1p::CoChR]	This study	FQ3021
Caenorhabditis elegans: wzEx660[flp-1p::unc-31 RNAi]	This study	FQ2740
Caenorhabditis elegans: wzEx664[flp-1p::TeTx]	This study	FQ2747
Caenorhabditis elegans: wzEx668[flp-1p::pkc-1b(gf)]	This study	FQ2738
Caenorhabditis elegans: flp-1(sy1599) IV	Caenorhabditis Genetics Center	PS8997
Caenorhabditis elegans: flp-16(ok3085) II	Caenorhabditis Genetics Center	RB2275
Caenorhabditis elegans: pdf-1(tm1996) III	Caenorhabditis Genetics Center	LSC27
Caenorhabditis elegans: nlp-8(syb762) IV	Caenorhabditis Genetics Center	HBR2317
Caenorhabditis elegans: nlp-10(n4544) III - nlp-101 in figure 5	Horvitz lab	MT14677
Caenorhabditis elegans: nlp-12(ok335) I	Caenorhabditis Genetics Center	RB607
Caenorhabditis elegans: nlp-21(tm2569) III - nlp-211 in figure 5	National BioResource Project (Japan)	FX2569
Caenorhabditis elegans: nlp-29(tm1931) V	National BioResource Project (Japan)	FX1931
Caenorhabditis elegans: nlp-33(sy1461) V	Caenorhabditis Genetics Center	PS8689
Caenorhabditis elegans: nlp-40(tm4085) I	National BioResource Project (Japan)	NM4394
Caenorhabditis elegans: nlp-49(gk546875) X	This study	FQ2936
Caenorhabditis elegans: wzEx678[flp-1p::flp-1::SL2::GFP]	This study	FQ2757
Caenorhabditis elegans: wzEx685[flp-1p::pdf-1::SL2::GFP]	This study	FQ2764
Caenorhabditis elegans: wzEx689[flp-1p::nlp-8::SL2::GFP]	This study	FQ2768
Caenorhabditis elegans: wzEx693[flp-1p::nlp-10::SL2::GFP]	This study	FQ2773
Caenorhabditis elegans: wzEx694[flp-1p::nlp-21::SL2::GFP]	This study	FQ2774
Caenorhabditis elegans: wzEx695[flp-1p::nlp-29::SL2::GFP]	This study	FQ2775
Caenorhabditis elegans: wzEx699[flp-1p::nlp-49::SL2::GFP]	This study	FQ2779
Caenorhabditis elegans: nlp-10(tm6232) III - nlp-102 in figure 5	National BioResource Project (Japan)	FX6232
Caenorhabditis elegans: nlp-21(sy1807) III - nlp-212 in figure 5	Caenorhabditis Genetics Center	PS9520
Caenorhabditis elegans: nlp-10(wz236) pdf-1(tm1996) III - nlp-103 pdf-1 in figure 5	This study	FQ2931
Caenorhabditis elegans: nlp-10(wz236) pdf-1(tm1996) nlp-21(wz237) III - nlp-103 pdf-1 nlp-213 in figure 5	This study	FQ2932
Caenorhabditis elegans: pdfr-1(ok3425) III	Caenorhabditis Genetics Center	CX14295
Caenorhabditis elegans: npr-35(ok3258) IV	Caenorhabditis Genetics Center	VC2526
Caenorhabditis elegans: pdfr-1(ok3425) III; npr-35(ok3258) IV	This study	FQ2935
Caenorhabditis elegans: pdfr-1(ok3425) III; kyEx4648[pdfr-1p::loxP::invert[pdfr-1::SL2::GFP]::loxP]	Flavell et al., 2013 PMID: 23972393	CX14485
Caenorhabditis elegans: pdfr-1(ok3425) III; kyEx4651[rimb-1p::nCre]; kyEx4648[pdfr-1p::loxP::invert[pdfr-1::SL2::GFP]::loxP]	Flavell et al., 2013 PMID: 23972393	CX14488
Caenorhabditis elegans: pdfr-1(ok3425) III; wzEx770[pdfr-1p::loxP::invert[pdfr-1::SL2::mKate2]::loxP]	This study	FQ3045
Caenorhabditis elegans: pdfr-1(ok3425) III; wzEx778[pdfr-1p::nCre]; wzEx770[pdfr-1p::loxP::invert[pdfr-1::SL2::GFP]::loxP]	This study	FQ3050
Caenorhabditis elegans: pdfr-1(ok3425) III; wzEx780[npr-35p::nCre]; wzEx770[pdfr-1p::loxP::invert[pdfr-1::SL2::GFP]::loxP]	This study	FQ3053
Caenorhabditis elegans: npr-35(ok3258) IV; wzEx772[npr-35p::loxP::invert[npr-35::SL2::GFP]::loxP]	This study	FQ3044
Caenorhabditis elegans: npr-35(ok3258) IV; wzEx780[Pnpr-35::nCre]; wzEx772[npr-35p::loxP::invert[npr-35::SL2::GFP]::loxP]	This study	FQ3063
Caenorhabditis elegans: npr-35(ok3258) IV; wzEx778[pdfr-1p::nCre]; wzEx772[Pnpr-35::loxP::invert[npr-35::SL2::GFP]::loxP]	This study	FQ3060
Caenorhabditis elegans: lite-1(ce314) X; wzEx757[flp-1p::GFP::SL2::mCherry]	This study	FQ2999
Caenorhabditis elegans: ttx-3(ks5) X	CGC	FK134
Caenorhabditis elegans: ttx-3(ot22) X	CGC	OH161
Chemicals, peptides, and recombinant proteins
Histamine dihydrochloride	Sigma-Aldrich	H7250
all trans-Retinal	Sigma-Aldrich	R2500
Pierce™ 16% Formaldehyde (w/v), Methanol-free	Thermo Fisher	Cat#28906
Vectashield Anti-Fade Mounting Medium	Vector Laboratories	H-1200
Surgi-Lock veterinary surgical glue	Meridian Animal Health	N/A
RNeasy Mini Kit	Qiagen	cat#74104
Superscript III First Strand Synthesis System	Thermo Fisher	cat#18080051
Alt-R™ S.p. Cas9 Nuclease V3, 100 µg	IDT	cat#1081058
Antibodies
Rabbit monoclonal anti-HA	Cell Signaling Technology	Cat#C29F4, RRID:AB_10693385
Alexa Fluor™ 488, Goat anti-Rabbit IgG Secondary Antibody	Thermo Fisher	Cat#A11070, RRID:AB_3251385
Oligonucleotides
Primers for cloning cDNA and promoter	This study; see table S2	N/A
CRISPR crRNA and repair ssDNA	This study; see table S2	N/A
unc-31 RNAi seeds	Horowitz et al., 2019 PMID: 31628111	N/A
Alt-R® CRISPR-Cas9 tracrRNA, 5 nmol	IDT	cat#1072532
Recombinant DNA
pNR559 [egl-6p::GCaMP6f]	This study	N/A
pYC91 [flp-1p::twk-17a(G401V)]	This study	N/A
pYC81 [flp-1p::HisCl1]	This study	N/A
pYC149 [flp-1p::GFP::SL2::mCherry]	This study	N/A
pYC150 [flp-1p::GCaMP6f::SL2::mCherry]	This study	N/A
pYC161 [flp-1p::dop-3::SL2::GFP]	This study	N/A
pYC98 [flp-1p::unc-31 RNAi sense]	This study	N/A
pYC99 [flp-1p::unc-31 RNAi anti-sense]	This study	N/A
pYC102 [flp-1p::Tetanus toxin light chain::mCherry]	This study	N/A
pYC114 [flp-1p::pkc-1b(gf)]	This study	N/A
pYC120 [flp-1p::flp-1::SL2::GFP]	This study	N/A
pYC122 [flp-1p::pdf-1::SL2::GFP]	This study	N/A
pYC123 [flp-1p::nlp-8::SL2::GFP]	This study	N/A
pYC124 [flp-1p::nlp-10::SL2::GFP]	This study	N/A
pYC125 [flp-1p::nlp-21::SL2::GFP]	This study	N/A
pYC126 [flp-1p::nlp-29::SL2::GFP]	This study	N/A
pYC127 [flp-1p::nlp-49::SL2::GFP]	This study	N/A
pYC152 [pdfr-1_distalp::loxP::inv[pdfr-1::SL2::mKate2]::loxP]	This study	N/A
pYC153 [npr-35p::loxP::inv[npr-35::SL2::GFP]::loxP]	This study	N/A
pYC158 [pdfr-1_distalp:: nCre]	This study	N/A
pYC159 [npr-35p:: nCre]	This study	N/A
pCM362[Pdat-1::tdTomato::rab-3]	Lipton et al., 2018 PMID:30184504	N/A
Software and algorithms
MATLAB (2022b)	Mathworks	RRID:SCR_001622
GraphPad Prism (v10)	GraphPad	RRID:SCR_002798
FIJI	http://fiji.sc/	RRID:SCR_002285
Ilastik	https://www.ilastik.org/	RRID:SCR_015246
Integrative Genomics Viewer	http://www.broadinstitute.org/igv/	RRID:SCR_011793
µManager	https://micro-manager.org/	RRID:SCR_000415
Alphafold	https://github.com/google-deepmind/alphafold	RRID:SCR_025454
Adobe Illustrator	Adobe	RRID:SCR_010279
CeNGEN	https://www.cengen.org/	N/A
ZEISS ZEN Microscopy Software	ZEISS	RRID:SCR_013672
Deposited data
All the primary data used in this study	This study	Figshare at [DOI]
Original code related to recording and analyzing neural activity	This study	Figshare at [DOI]
Other
AVK-enriched total RNA-seq data	Oranth et al., 2018 PMID: 30392795	GSE121129
Dopaminergic, serotonergic-enriched total RNA-seq data	Fok et al., 2023 PMID: 37119137	GSE228099
BAG-enriched total RNA-seq data	Horowitz et al., 2019 PMID: 31628111	GSE137267
LED Illumination System	CoolLED	pE-800
EM-CCD camera	Oxford Instruments	Andor
Gene Frame	Thermo Fisher	Cat#AB0578
