# Supplementary material for: Food sensing controls C. elegans reproductive behavior by neuromodulatory disinhibition
Source: Sci Adv. 2025 Apr 16;11(16):eadu5829. doi: 10.1126/sciadv.adu5829 (PMC12002139; doi:10.1126/sciadv.adu5829)
Supplement: Supplementary file 2 — Tables S1 to S4 [file sciadv.adu5829_tables_s1_to_s4.zip › adu5829_table_s2.xlsx]

## Sheet: Primers
Table 1
CRISPR targeting sequences (PAM sites are in bold)
twk-17(C-terminus)	CAAAATCAGAAAAAGAGCATCGG
twk-17(STOP-IN)	AGAACGTTAAGACCAACATGAGG
lite-1(STOP-IN)	GTTCCGTATTTACAGCTGGTTGG
nlp-10(∆)	ACCTTTCTGTGCTGTGACCGAGG
nlp-21(∆)	CTTTTCACTACATTATTCTTCGG
CRISPR repair templates
twk17::HA	ATCTCGTCTGTCTCACAAAATGTCCTCCAGCGACCCGATGCTCTTTTTCTACCCCTACGACGTGCCAGATTACGCCTCTCTGTGATTTTGTTTCCGAGTTCCCACTTTCAAACAAATTCCCC
twk-17::STOP-IN	CATAATTTGGGAATAGATATCAAAGACGTGCTTCAGCTAGCTTATCACTTAGTCACCTCTGCTCTGGACAAACTTCCCCCTTGGCCTGAAATTATAAGCAAAAATTAAGAGTC
lite-1::STOP-IN	ATCCGCCCGAACAATTCTCTGCTGTTCCGTATTTACAGCTGGGAAGTTTGTCCAGAGCAGAGGTGACTAAGTGATAAGCTAGCGGTTGGTCTTTTGTCTCCTAGTGAGTTTGAGTTCATTTTC
nlp-10(∆)	ATTAATTTCCTATTCATTCTAAAAATTTGAATTTCCAAACTCTGGCGGAGAAGGCCACGCGCGCGCCTGCTTTTTGTTTT
nlp-21(∆)	GAACAAAATTTATTTTCAAAACAAAAAAAAAAGAACTAACGTTCAAAGTGAGTTCCGACTTCGGTAGCTTCTCTCCTTAA
primers
egl-6 promoter forward	GCAAAAATCTAGAGGTCTG
egl-6 promoter reverse	CTGCAACAAAAGACCTGTGTTGTTTTC
flp-1 promoter forward	GCAGAGACCTAGTGTGAAGTTCCTC
flp-1 promoter reverse	GATAAAGTGAAGAAAACCAATGAAGATGTGAGC
twk-17a cDNA forward	ATGGGCTCGCTAGGAGTCGG
twk-17a cDNA reverse	TCAGAAAAAGAGCATCGGGTCGC
twk-17a(G401V)	GAAACGAACATTTACCAAACTTCACTACTTTGAAAGAAAGATTCGTGGTGCTCGACG
unc-31 RNAi forward	CCGCATTCGACAGTTGGATGC
unc-31 RNAi reverse	AGGTGTCTCCGGCCATTGTC
pkc-1b cDNA forward	ATGAGTTTTGATTGTTTGGTATACGATGAATATGC
pkc-1b cDNA reverse	TTAGTAGGTAAAATGCGGATTGATAAATGAAAAACC
pkc-1b(A73E)	GCTTTCAATGATCGACAAAGACGTGGTGAGATGCGACGGAAGATTCACGAAGTTAC
dop-3 cDNA forward	ATGTTGGCTGGACAACACCACG
dop-3 cDNA reverse	TCATCTTTTTTTGAATATCCCGCATGATAAAATGTTCC
flp-1 genomic DNA forward	ATGACTCTGCTCTACCAAGTAGG
flp-1 genomic DNA reverse	CAAAATATTTCTTTCATTTTCAAAAACAAATGACACTGAAAG
pdf-1 genomic DNA forward	ATGATTCAGACATTTTTCTTTCTTCCGAATTC
pdf-1 genomic DNA reverse	AAGAAAAGTAATGTAACTAAAATTTAGTAGATTATTTTGT
nlp-8 genomic DNA forward	GTAACAAAAGCGACATGAGTCAGAAGC
nlp-8 genomic DNA reverse	TTTCAAAATGTCAGATTTTATTCACAAACGTAAATCC
nlp-10 genomic DNA forward	GTAAAAACAAAAAGCAGGCGCGC
nlp-10 genomic DNA reverse	TCCTAACGCACTTTTTATTGGATAAAAAATCC
nlp-21 genomic DNA forward	ATTCTGATATTGGCATCTCGACAAGACAC
nlp-21 genomic DNA reverse	TCATAACTCAACACTTTTTATTAAACAATGAAACTTGATG
nlp-29 genomic DNA forward	ACTTGATTTTTAAAAAACAAAAATGATTTCAACCTCTTC
nlp-29 genomic DNA reverse	ATTATGCAAGTTTTTATTCAAGAAAAAAGTGAGAAATCAG
nlp-49 genomic DNA forward	GTAAAATCACATCAAAAATGATGAAGTGGCTGC
nlp-49 genomic DNA reverse	AACGATGAAATTATTTATTGGGTCAATGGAGC
pdfr-1 promoter forward	AAAAGGTTAAGCGCCCTTGTCC
pdfr-1 promoter reverse	TTCAATTCGACGTTTGACCAATTCTTCG
npr-35 promoter forward	GGGTGATGTGTTTCTAAAACACCGG
npr-35 promoter reverse	TGTTTCCATTTGAACAGTTGCAAAAGTTC
npr-35 cDNA forward	ATGAATACGTCATTTGTAGAGCCATTATATGC
npr-35 cDNA reverse	CTAACAATCAGAAGTAGATCTTTCCACCTGTTTTCC
