# Supplementary material for: Food sensing controls C. elegans reproductive behavior by neuromodulatory disinhibition
Source: Sci Adv. 2025 Apr 16;11(16):eadu5829. doi: 10.1126/sciadv.adu5829 (PMC12002139; doi:10.1126/sciadv.adu5829)
Supplement: Supplementary file 2 — Tables S1 to S4 [file sciadv.adu5829_tables_s1_to_s4.zip › adu5829_table_s3.xlsx]

## Sheet: Injection concentration
Table 1
Plasmid name	Injection concentraiton
pNR559 [egl-6p::GCaMP6f]	100 ng/µl
pYC91 [flp-1p::twk-17a(G401V)]	10 ng/µl
pYC81 [flp-1p::HisCl1]	50 ng/µl
pYC149 [flp-1p::GFP::SL2::mCherry]	50 ng/µl
pYC150 [flp-1p::GCaMP6f::SL2::mCherry]	50 ng/µl
pYC161 [flp-1p::dop-3::SL2::GFP]	25 ng/µl
pYC98 [flp-1p::unc-31 RNAi sense]	50 ng/µl
pYC99 [flp-1p::unc-31 RNAi anti-sense]	50 ng/µl
pYC102 [flp-1p::Tetanus toxin light chain::mCherry]	50 ng/µl
pYC114 [flp-1p::pkc-1b(gf)]	30 ng/µl
pYC120 [flp-1p::flp-1::SL2::GFP]	25 ng/µl
pYC122 [flp-1p::pdf-1::SL2::GFP]	25 ng/µl
pYC123 [flp-1p::nlp-8::SL2::GFP]	25 ng/µl
pYC124 [flp-1p::nlp-10::SL2::GFP]	25 ng/µl
pYC125 [flp-1p::nlp-21::SL2::GFP]	25 ng/µl
pYC126 [flp-1p::nlp-29::SL2::GFP]	25 ng/µl
pYC127 [flp-1p::nlp-49::SL2::GFP]	25 ng/µl
pYC152 [pdfr-1_distalp::loxP::inv[pdfr-1::SL2::mKate2]::loxP]	25 ng/µl
pYC153 [npr-35p::loxP::inv[npr-35::SL2::GFP]::loxP]	25 ng/µl
pYC158 [pdfr-1_distalp:: nCre]	30 ng/µl
pYC159 [npr-35p:: nCre]	30 ng/µl
pCM362[Pdat-1::tdTomato::rab-3]	1.5 ng/µl
