# Supplementary material for: Food sensing controls C. elegans reproductive behavior by neuromodulatory disinhibition
Source: Sci Adv. 2025 Apr 16;11(16):eadu5829. doi: 10.1126/sciadv.adu5829 (PMC12002139; doi:10.1126/sciadv.adu5829)
Supplement: Supplementary file 2 — Tables S1 to S4 [file sciadv.adu5829_tables_s1_to_s4.zip › adu5829_table_s4.xlsx]

## Sheet: Statistics
Table 1
	A vs. B	P value
Figure 1C
	wild type vs. egl-6(n592)	0.024
	wild type vs. egl-6(n592) sup(n5210)	0.427
	egl-6(n592) vs. egl-6(n592) sup(n5210)	0.022
Figure 1F
	wild type vs. egl-6(n592) sup(n5210)	0.2434
Figure 1G
	wild type vs. egl-6(n592) sup(n5210)	0.0004
Figure 2E
	N2 Off food vs. N2 On food	<0.0001
	twk-17(n5210) Off food vs. twk-17(n5210) On fodd	0.2967
Figure 2H
	wild type vs. twk-17(n5210)	<0.0001
	wild type vs. twk-17(wz207)	0.9775
	wild type vs. goa-1(n1134)	0.1118
	wild type vs. egl-6(n592) twk-17(n5210)	<0.0001
	wild type vs. egl-6(n592) twk-17(n206 n5210)	0.9346
	wild type vs. egl-6(n4536)	0.9992
	wild type vs. egl-6(n592)	0.6289
	twk-17(n5210) vs. twk-17(wz207)	<0.0001
	twk-17(n5210) vs. egl-6(n592) twk-17(n5210)	0.9823
	twk-17(n5210) vs. egl-6(n592) twk-17(n206 n5210)	<0.0001
	twk-17(n5210) vs. egl-6(n4536)	<0.0001
	twk-17(n5210) vs. egl-6(n592)	<0.0001
	twk-17(wz207) vs. egl-6(n592) twk-17(n5210)	<0.0001
	twk-17(wz207) vs. egl-6(n592) twk-17(n206 n5210)	0.5226
	twk-17(wz207) vs. egl-6(n4536)	0.9996
	twk-17(wz207) vs. egl-6(n592)	0.1985
	egl-6(n592) twk-17(n5210) vs. egl-6(n592) twk-17(n206 n5210)	<0.0001
	egl-6(n592) twk-17(n5210) vs. egl-6(n4536)	<0.0001
	egl-6(n592) twk-17(n5210) vs. egl-6(n592)	<0.0001
	egl-6(n592) twk-17(n206 n5210) vs. egl-6(n4536)	0.7481
	egl-6(n592) twk-17(n206 n5210) vs. egl-6(n592)	0.9966
	egl-6(n4536) vs. egl-6(n592)	0.366
Figure 3C
	wild type vs. PAVK::twk-17(gf)	0.007
Figure 3D
	Array- Histamine- vs. Array- Histamine+	0.0017
	Array- Histamine- vs. Array+ Histamine-	0.2381
	Array- Histamine- vs. Array+ Histamine+	<0.0001
	Array- Histamine+ vs. Array+ Histamine-	0.0225
	Array- Histamine+ vs. Array+ Histamine+	<0.0001
	Array+ Histamine- vs. Array+ Histamine+	<0.0001
Figure 3E
	lite-1(ce314); zxIs17 light- vs. lite-1(ce314); zxIs17 light+	<0.0001
Figure 4D
	lite-1(ce314); wzEx756 on food vs. lite-1(ce314); wzEx756 off food	<0.0001
Figure 4F
	lite-1(ce314); flvEx133[dat-1p::GtACR2] light - vs. lite-1(ce314); flvEx133[dat-1p::GtACR2] light +	<0.0001
	lite-1(ce314); flvEx133[dat-1p::GtACR2] light - vs. lite-1(ce314); flvEx133[dat-1p::GtACR2]; wzEx673[flp-1p::twk-1(G401V)] light -	0.7435
	lite-1(ce314); flvEx133[dat-1p::GtACR2]; wzEx673[flp-1p::twk-1(G401V)] light - vs. lite-1(ce314); flvEx133[dat-1p::GtACR2]; wzEx673[flp-1p::twk-1(G401V)] light +	<0.0001
Figure 4G
	lite-1(ce314); flvEx74[Pdat-1::CoChR] light- vs. lite-1(ce314); flvEx74[Pdat-1::CoChR] light+	<0.0001
	lite-1(ce314); flvEx74[Pdat-1::CoChR] light- vs. lite-1(wz245) dop-3(vs106); flvEx74[Pdat-1::CoChR] light-	0.9324
	lite-1(ce314); flvEx74[Pdat-1::CoChR] light- vs. lite-1(wz245) dop-3(vs106); flvEx74[Pdat-1::CoChR] wzEx762[Pflp-1::dop-3] light-	>0.9999
	lite-1(ce314); flvEx74[Pdat-1::CoChR] light+ vs. lite-1(wz245) dop-3(vs106); flvEx74[Pdat-1::CoChR] light+	<0.0001
	lite-1(ce314); flvEx74[Pdat-1::CoChR] light+ vs. lite-1(wz245) dop-3(vs106); flvEx74[Pdat-1::CoChR] wzEx762[Pflp-1::dop-3] light+	<0.0001
	lite-1(wz245) dop-3(vs106); flvEx74[Pdat-1::CoChR] light- vs. lite-1(wz245) dop-3(vs106); flvEx74[Pdat-1::CoChR] light+	0.0012
	lite-1(wz245) dop-3(vs106); flvEx74[Pdat-1::CoChR] light+ vs. lite-1(wz245) dop-3(vs106); flvEx74[Pdat-1::CoChR] wzEx762[Pflp-1::dop-3] light+	<0.0001
	lite-1(wz245) dop-3(vs106); flvEx74[Pdat-1::CoChR] wzEx762[Pflp-1::dop-3] light- vs. lite-1(wz245) dop-3(vs106); flvEx74[Pdat-1::CoChR] wzEx762[Pflp-1::dop-3] light+	<0.0001
Figure 5A
	wild type vs. PAVK::unc-31 RNAi	0.0225
	wild type vs. PAVK::Tetanus toxin	0.0018
	PAVK::unc-31 RNAi vs. PAVK::Tetanus toxin	0.094
Figure 5B
	wild type vs. PAVK::pkc-1b(gf)	0.0176
Figure 5D
	wild type vs. flp-1(ok2781)	0.0028
	wild type vs. flp-1(sy1599)	0.9996
	wild type vs. flp-16(ok3085)	>0.9999
	wild type vs. flp-16(tm5158)	0.1353
	wild type vs. nlp-8(sy6762)	>0.9999
	wild type vs. nlp-10(n4544)	0.0063
	wild type vs. nlp-12(ok335)	>0.9999
	wild type vs. nlp-21(tm2569)	<0.0001
	wild type vs. nlp-29(tm1712)	<0.0001
	wild type vs. nlp-33(sy1461)	>0.9999
	wild type vs. nlp-40(tm4085)	0.999
	wild type vs. nlp-82(sy1266)	0.9999
	wild type vs. pdf-1(tm1996)	<0.0001
	wild type vs. nlp-49	>0.9999
Figure 5E
	wild type vs. PAVK::flp-1	0.6309
	wild type vs. PAVK::pdf-1	0.0009
	wild type vs. PAVK::nlp-8	0.5491
	wild type vs. PAVK::nlp-10	0.0337
	wild type vs. PAVK::nlp-21	0.0264
	wild type vs. PAVK::nlp-29	0.9992
	wild type vs. PAVK::nlp-49	0.0337
Figure 5G
	wild type vs. pdf-1(tm1996)	<0.0001
	wild type vs. nlp-10(n4544)	0.0027
	wild type vs. nlp-10(tm6232)	0.0003
	wild type vs. nlp-21(tm2569)	0.0021
	wild type vs. nlp-21(sy1807)	0.0399
	wild type vs. nlp-10 pdf-1	<0.0001
	wild type vs. nlp-10 pdf-1 nlp-21	<0.0001
Figure 5H
	wild type vs. pdfr-1	0.0077
	wild type vs. pdfr-1 npr-35	<0.0001
	wild type vs. npr-35	0.0006
	pdfr-1 vs. pdfr-1 npr-35	0.0216
	pdfr-1 vs. npr-35	0.3275
	pdfr-1 npr-35 vs. npr-35	0.3047
Figure 6C
	wild type vs. pdfr-1	<0.0001
	wild type vs. pdfr-1; Ppdfr-1::loxP::pdfr-1	<0.0001
	wild type vs. pdfr-1; Ppdfr-1::Cre; Ppdfr-1::loxP::pdfr-1	>0.9999
	wild type vs. pdfr-1; Pnpr-35::Cre; Ppdfr-1::loxP::pdfr-1	0.3376
	pdfr-1 vs. pdfr-1; Ppdfr-1::loxP::pdfr-1	0.2696
	pdfr-1 vs. Ppdfr-1::Cre; Ppdfr-1::loxP::pdfr-1	<0.0001
	pdfr-1 vs. Pnpr-35::Cre; Ppdfr-1::loxP::pdfr-1	<0.0001
	pdfr-1; Ppdfr-1::loxP::pdfr-1 vs. Ppdfr-1::Cre; Ppdfr-1::loxP::pdfr-1	<0.0001
	pdfr-1; Ppdfr-1::loxP::pdfr-1 vs. Pnpr-35::Cre; Ppdfr-1::loxP::pdfr-1	<0.0001
	Ppdfr-1::Cre; Ppdfr-1::loxP::pdfr-1 vs. Pnpr-35::Cre; Ppdfr-1::loxP::pdfr-1	0.0326
Figure 6D
	wild type vs. npr-35	0.0156
	wild type vs. npr-35; Pnpr-35::loxP::npr-35	0.0004
	wild type vs. npr-35; Pnpr-35::Cre; Pnpr-35::loxP::npr-35	0.0827
	wild type vs. npr-35; Ppdfr-1::Cre; Pnpr-35::loxP::npr-35	>0.9999
	npr-35 vs. npr-35; Pnpr-35::loxP::npr-35	0.7657
	npr-35; Pnpr-35::loxP::npr-35 vs. npr-35; Pnpr-35::Cre; Pnpr-35::loxP::npr-35	0.0098
	npr-35; Pnpr-35::loxP::npr-35 vs. npr-35; Ppdfr-1::Cre; Pnpr-35::loxP::npr-35	0.0004
	npr-35; Pnpr-35::Cre; Pnpr-35::loxP::npr-35 vs. npr-35; Ppdfr-1::Cre; Pnpr-35::loxP::npr-35	0.0822
Figure 6F
	wild type vs ttx-3(ks5)	0.0004
	wild type vs. ttx-3(ot22)	<0.0001
	ttx-3(ks5) vs. ttx-3(ot22)	0.0929
Figure S5D
	lite-1(ce314); wzEx757 on food vs. lite-1(ce314); wzEx757 off food	0.2659
Figure S8
	wild type vs. pdfr-1	<0.0001
	wild type vs. CX14485	<0.0001
	wild type vs. CX14488	0.8285
	pdfr-1 vs. CX14485	0.9306
	pdfr-1 vs. CX14488	<0.0001
	CX14485 vs. CX14488	<0.0001
